# Supplementary material for: Longitudinal Trajectory Modeling to Assess Adherence to Sacubitril/Valsartan among Patients with Heart Failure
Source: Pharmaceutics. 2023 Nov 1;15(11):2568. doi: 10.3390/pharmaceutics15112568 (PMC10674925; doi:10.3390/pharmaceutics15112568)
Supplement: Supplementary file 1 [file pharmaceutics-15-02568-s001.zip]

Archive with 1 entries (1 files):
- pharmaceutics-2651552-supplementary.pdf
